# Supplementary material for: Nano-Sheet-like Morphology of Nitrogen-Doped Graphene-Oxide-Grafted Manganese Oxide and Polypyrrole Composite for Chemical Warfare Agent Simulant Detection
Source: Nanomaterials (Basel). 2022 Aug 27;12(17):2965. doi: 10.3390/nano12172965 (PMC9457797; doi:10.3390/nano12172965)
Supplement: Supplementary file 1 [file nanomaterials-12-02965-s001.zip]

Archive with 1 entries (1 files):
- nanomaterials-1851425-supplementary.pdf
